# Supplementary material for: Serum Metabolome Signatures Characterizing Co-Infection of Plasmodium falciparum and HBV in Pregnant Women
Source: Diseases. 2023 Jul 5;11(3):94. doi: 10.3390/diseases11030094 (PMC10366841; doi:10.3390/diseases11030094)
Supplement: Supplementary file 1 [file diseases-11-00094-s001.zip]

Archive with 1 entries (1 files):
- diseases-2429024-supplementary.pdf
